# Supplementary material for: Analysis of SARS-CoV-2 vertical transmission during pregnancy
Source: Nat Commun. 2020 Oct 12;11:5128. doi: 10.1038/s41467-020-18933-4 (PMC7552412; doi:10.1038/s41467-020-18933-4)
Supplement: Supplementary file 4 — Source Data [file 41467_2020_18933_MOESM4_ESM.zip › Source Data.xlsx]

## Sheet: Figure 1
Figure 1
Position	Symbol	Ct
		CTR-	Subject 31	Subject 25	Subject 17
A01	BTK	30.72	27.77	29.02	30.15
A02	CASP8	25.65	26.26	26.55	26.82
A03	CCL2	26.23	26.75	25.27	27.08
A04	CD14	25.24	27.55	26.80	27.88
A05	CD180	26.80	26.76	27.06	28.69
A06	CD80	27.17	26.69	26.56	27.06
A07	CD86	26.58	26.77	27.47	28.20
A08	CHUK	26.19	27.22	27.10	27.46
A09	CLEC4E	27.67	27.63	27.48	29.54
A10	CSF2	27.48	27.01	26.79	27.90
A11	CSF3	27.34	27.00	26.69	26.82
A12	CXCL10	26.77	26.17	25.17	26.59
B01	ECSIT	26.04	26.55	26.59	27.01
B02	EIF2AK2	24.90	26.64	26.67	27.25
B03	ELK1	27.96	27.16	26.95	28.52
B04	FADD	26.97	27.78	27.18	28.68
B05	FOS	23.67	25.99	23.96	24.26
B06	HMGB1	23.75	25.60	25.95	26.28
B07	HRAS	25.83	27.14	26.81	27.64
B08	HSPA1A	25.30	27.21	25.86	25.93
B09	HSPD1	23.11	26.79	25.92	28.41
B10	IFNA1	25.25	26.02	26.43	27.06
B11	IFNB1	28.77	28.40	27.13	29.72
B12	IFNG	26.70	27.56	27.21	27.78
C01	IKBKB	25.77	26.25	26.90	28.80
C02	IL10	27.72	27.65	27.02	28.61
C03	IL12A	27.52	27.24	27.20	29.29
C04	IL1A	27.95	28.52	27.69	30.73
C05	IL1B	27.07	28.59	27.24	29.04
C06	IL2	26.65	27.06	26.41	27.86
C07	IL6	28.99	29.26	26.18	28.68
C08	CXCL8	26.48	27.22	22.66	24.87
C09	IRAK1	27.80	28.29	27.64	29.44
C10	IRAK2	28.80	28.19	27.78	29.76
C11	IRAK4	25.87	27.61	27.84	29.56
C12	IRF1	25.94	27.65	26.23	26.98
D01	IRF3	23.99	26.93	26.60	27.63
D02	JUN	27.19	28.39	26.32	24.97
D03	LTA	29.26	28.36	27.01	30.22
D04	LY86	27.02	27.55	26.15	28.19
D05	LY96	24.69	26.68	26.64	27.86
D06	MAP2K3	24.67	27.32	26.09	26.10
D07	MAP2K4	26.66	28.52	28.26	29.51
D08	MAP3K1	26.47	27.53	26.90	28.65
D09	MAP3K7	25.89	28.27	26.92	29.63
D10	MAP4K4	25.04	27.06	26.16	28.36
D11	MAPK8	25.74	27.89	26.52	28.54
D12	MAPK8IP3	28.03	27.37	26.07	28.14
E01	MYD88	25.35	27.66	26.84	28.22
E02	NFKB1	26.89	28.22	27.53	28.82
E03	NFKB2	26.45	27.45	27.36	27.08
E04	NFKBIA	24.99	28.32	25.58	24.81
E05	NFKBIL1	27.73	28.04	27.63	29.12
E06	NFRKB	27.33	28.10	27.67	28.74
E07	NR2C2	26.59	28.12	27.99	29.49
E08	PELI1	27.08	28.19	27.14	27.77
E09	PPARA	28.30	28.09	27.07	29.43
E10	PRKRA	26.41	29.03	27.60	27.89
E11	PTGS2	26.22	26.75	26.89	27.76
E12	REL	26.17	27.62	26.23	28.76
F01	RELA	25.92	27.39	27.11	28.22
F02	RIPK2	25.89	27.39	26.79	27.76
F03	SARM1	28.91	28.59	2.96	29.80
F04	SIGIRR	29.65	29.24	29.21	30.70
F05	TAB1	26.62	26.81	26.81	28.71
F06	TBK1	25.69	28.26	28.70	29.16
F07	TICAM1	26.98	27.82	27.83	27.56
F08	TICAM2	27.21	28.49	27.48	30.49
F09	TIRAP	28.64	28.64	27.82	29.88
F10	TLR1	28.50	28.83	28.02	30.63
F11	TLR10	29.64	28.24	28.33	29.14
F12	TLR2	27.90	26.96	28.13	29.89
G01	TLR3	25.31	26.66	28.65	29.19
G02	TLR4	26.86	27.70	28.53	29.57
G03	TLR5	27.43	27.36	28.93	30.81
G04	TLR6	28.94	28.05	28.17	30.47
G05	TLR7	27.35	27.63	28.10	31.97
G06	TLR8	29.99	27.43	28.59	31.69
G07	TLR9	30.06	27.47	28.44	30.90
G08	TNF	28.27	26.81	27.70	27.55
G09	TNFRSF1A	26.05	26.92	27.86	28.57
G10	TOLLIP	27.53	27.01	27.51	28.78
G11	TRAF6	26.29	25.50	25.82	27.74
G12	UBE2N	24.40	25.19	25.57	27.54
H01	ACTB	20.89	22.52	22.62	23.68
H02	B2M	21.64	24.82	23.81	23.89
H03	GAPDH	21.98	22.45	22.72	24.59
H04	HPRT1	27.81	27.19	27.91	28.81
H05	RPLP0	21.24	23.71	24.56	24.76

## Sheet: Figure 2a
Figure 2a
	CTR-	31	25	17
IL1b	6	7	1269	12
IL1ra	541	495	7102	739
IL2	ND	0	53	0
IL4	3	3	32	3
IL5	ND	0	326	0
IL6	41	24	5156	0
IL7	16	21	30	15
IL8	65	12	88795	8
IL9	357	380	575	479
IL10	11	10	12	7
IL12	ND	0	0	0
IL13	6	6	5	13
IL15	ND	0	910	0
IL17	10	0	166	12
Eotaxin	61	76	89	66
FGF	51	44	306	58
G-CSF	126	36	984	34
GM-CSF	ND	0	29	0
IFNg	3	0	106	4
CXCL10	458	375	1140	3768
CCL2	51	53	389	37
CCL3	13	1	2204	2
PDGF	3149	5507	10656	4742
MIP1b	299	286	5951	359
CCL5	15406	10873	103082	47127
TNFa	175	120	881	184
VEGF	ND	0	742	0
ND - not determined

## Sheet: Figure 2b
Figure 2b
	CTR-	31	25	17
IL1b	7	5	48	33
IL1ra	2980	1283	1795	1543
IL2	4	0	4	5
IL4	6	4	12	12
IL5	67	12	175	25
IL6	64	ND	55	46
IL7	15	35	27	47
IL8	393	46	3290	1314
IL9	459	478	467	493
IL10	6	8	8	16
IL12	2	0	0	1
IL13	3	6	3	6
IL15	609	442	724	ND
IL17	30	25	51	50
Eotaxin	68	96	67	73
FGF	77	58	108	112
G-CSF	299	128	610	552
GM-CSF	20	7	14	ND
IFNg	31	26	39	26
CXCL10	616	307	295	6042
CCL2	39	76	152	274
CCL3	87	10	260	240
PDGF	3734	15253	15633	2981
MIP1b	567	429	1280	488
CCL5	0	0	0	221837
TNFa	283	212	268	242
VEGF	470	437	601	310
ND - not determined
